# Supplementary material for: Synthesis and Vibrational Circular Dichroism Analysis of N-Heterocyclic Carbene Precursors Containing Remote Chirality Centers
Source: Int J Mol Sci. 2022 Mar 23;23(7):3471. doi: 10.3390/ijms23073471 (PMC8999040; doi:10.3390/ijms23073471)
Supplement: Supplementary file 1 [file ijms-23-03471-s001.zip]

Archive with 1 entries (1 files):
- ijms-1643199-supplementary.pdf
